# Supplementary material for: Perceptions and experiences of Hospital-Acquired Diarrhea among children aged 0–59 months with Severe Acute Malnutrition at Mwanamugimu Nutrition Unit, Mulago, Uganda: A qualitative study
Source: PLoS One. 2026 Jan 6;21(1):e0340572. doi: 10.1371/journal.pone.0340572 (PMC12774350; doi:10.1371/journal.pone.0340572)
Supplement: S3 File — (XLSX) [file pone.0340572.s003.xlsx]

## Sheet: IDI
THEMES	SUB-THEMES	CODES	QUOTES
Knowledge about diarrhea	Presentation	Care taker reports diarrhea, vomiting	I realized my child had developed diarrhea while at the hospital by myself, diarrhea came with vomiting and lasted for 5 days. I thought this was caused by the milk that my child was talking so I explained to the nurse about how my child was presenting and she brought a grade chart for diarrhea to select my child’s stool type. (IDI-1)
		Care taker repots abdominal pain, diarrhea	I studied my child’s behavior change when he started complaining of abdominal pains later on diarrhea started and extended the complaint to the health workers. (IDI-2)
Percieved Threat	Early symptoms	Loss of appetite	Today marks the second day battling with diarrhea but his appetite has also dropped, losing weight and he is becoming weaker every day that goes by. (IDI-5) My baby has lost appetite for food, the body has generally become weak, and has also lost weight, and we are even scared that if not managed well he may die; this is worsened by the fact that most times doctors have been checking in my child’…
		Body weakness & Restlessness	When my child developed diarrhea, he lost appetite, started vomiting and eventually lost weight, became very weak but eversince he started treatment he is becoming stronger, he actual added 1 kg yesterday during the weight measurements. (IDI-8)
		Abdominal pains	He has ben touching his stomach crying as he is having diarrhea at the same time, I feel sad seeing my child in such pain, the nurse told me not to give anything other than what the doctor has prescribed. (IDI-4)
		Dehydration	My child's eyes are dry, sunken and his skin appeared dry too, he has been passing watery stools for the last 5 days about 6 episodes in a day. The doctor prescribed some drugs for canulla, ORS and fluids for him and I see he is better better. (IDI-9)
	Intermediate	Emotional affection	I got extremely stressed since my child had respiratory and heart problems then diarrhea was worrying me even more, there was a time I called the doctors and asked for a discharge against the doctor’s will. (IDI-1)
		Poor health workers' communication	… and to make matters worse many doctors have been simply writing in our file and leaving without explaining my child’s progress. (IDI-1)
		Prolonged hospitalization	The nurse has told me that I can not be promoted to P.3 while diarrhea has not resolved so I have to take more days here. (IDI-5)
		Financial support	I do not have enough money to buy dippers to change them as frequently as suggested by the doctor and so is soap. (IDI-5)
		Social support	my husband divorced me the day I brought our child to the hospital he said I should not count on him and I will tell my child the father died, so given the scenario I struggled in all aspects of life and had to comfort myself about avery challenge. (IDI-2)
		No challenges faced	I did not find any challenges since I would report all challenges to the doctors and I was sure that everything was under control now that I was in the hospital. (IDI-4)
	Outcomes	My baby has lost appetite for food, the body has generally become weak, and has also lost weight, and we are even scared that if not managed well he may die; this is worsened by the fact that most times doctors have been checking in my child’s file, measuring the body weight and temperature, pulse and simply writing in our file and leaving without explaining my child’s progress	My baby has lost weight and even scared that if not managed well he may die so appropriate management should be highly implemented. (IDI-3)
		Worsen malnutrition	The health workers have always taught us that incase the recommendations are neglected our children lose more weight, become more malnourished and more complications will a rise. (IDI-2)
		Delayed milestones	In one of the OTC clinics attended, the nutritionists taught us that neglection of recommendatios would delay attainment of milestones for our children forexample sitting, crawling, walking, speaking and others. (IDI-2)
		Poor cognitive ability	A nutritionist educated us about the benefits of breast feeding; she empasised the role of breast milk on brain development and improving cognitive abilities up to adulthood. (IDI-2)
		Slows recovery	I think failure to adherence would lead to delayed healing of my child, lose more weight and even die in case you fail to take-up the recommendations.
		Death	the nurses have always alerted us to keenly watch for grade 1 diarrhea from the diarrhea chart if it is consistent it could cause dehydration and death very fast. (10)
Percieved benefit	Advantage	Highly beneficial	1. I generally learnt good hygiene and sanitation practices, child feeding practices and need to be cautious about use of a bottle for feeding. I learnt selecting balanced diet for my child especially at P.3 and OTC (IDI-11) 2. I greatly believe these recommendations have very much helped the progress of my child’s healing process, good hygiene is key to prevent frequenting the hospital due to il…
		Averagely beneficial	1. The recommendations were beneficial because they prevent us from disease of a poor hygiene origin for us and our children. 2. I greatly believe these recommendations have very much helped the progress of my child’s healing process, I believe ORS helped my child regain more water, energy and general wellbeing, so recommendations are very paramount according to my experience. (IDI-7)
Percieved barrier	Obstacles	Mantaining toilets clean	1. I am the chairlady for Mwana-mugimu P.2 during my period of stay but managing good hygiene for toilets being utilized by such a big society is very hard since different people have different ethnicities and perhaps different hygiene disciplines, many times toilets and bathrooms would turn dirty even shortly after being cleaned, many of the mothers struggle fulfilling the dietary restrictions a…
		No barriers faced	1. I found no challenges managing this problem because most things were provided at the hospital at a free cost. (IDI-1) I don't find any hardships implementing the recommendations I'm actually confident that all the health workers want me to do I'm in position to implement with easy because hygiene was already part of daily routine even at home (IDI-2) 2. I was not so much affected emotionally b…
		Highly stressing	1. The whole process of admission was stressing but the child getting diarrhea was more stressing to me because of fear to lose my child plus diarrhea would delay my child’s healing progress and get retained at the hospital for quite long period of time. (IDI-8)
		Incurred costs	1. I was greatly emotionally affected the time my child was initiated on oxygen therapy in critical than it was for hospital acquired diarrhea I was not working and I have remained jobless until this time, plus I lacked sufficient social and financial support from my husband. (IDI-7)
		Child's examptionfrom regular foods	1. The fact that was restricted from the regular foods and milk seem like it was not enough for him, he was always crying for food as milk was not satisfying him. (IDI-4)
		Social & financial support	1. I lost my job and I'm not working and I have remained jobless until this time, plus I lack sufficient social and financial support from my husband.
Percieved self-efficancy	Confidence	Recommendation easy to execute	1. I don't find any hardships implementing the recommendations I'm actually confident that all the health workers want me to do I'm in position to implement with easy because hygiene was already part of daily routine even at home. (IDI-1) 2. I was actually confident that all the health workers wanted me to do I was in position to implement with easy because my child’s condition was not scary so I…
		Recommendation hard to implement	1. some recommendations are really hard for me to implement since some require me to spend money which I did not have. (IDI-8)
Guidelines	hygiene factors	Good hygiene & sanitation pracices	1. In-charge greatly encouraged good hygiene and sanitation practices at the facility (IDI-1)
		Proper rubbish disposal	Nurses always remind us to take rubbish to the dust bin on time, keep our places clean. (IDI-2)
		Hand washing	We have been advicsed to wash our hands routinely especially while going to feed the child with milk but more for RUFT. (IDI-9)
		Frequent change of dippers	keep my baby clean in dippers and change them on time, cup his feeding clean all time, change from feeding bottle to feeding cup (IDI-9)
		Keep baby and bed sheets clean	wash hands before feeding the baby, wash the cup immediately after feeding the baby, and bath the baby with soap immediately after stool, change baby bed sheets every day. (IDI-8)
	Nutritional factors	Keeping feeding time	Nutritionist keeps reminding us to pick milk from the kitchen on time the moment the bell rings (IDI-12)
		Keep drug administration time	Ensure timely feeding and ORS, drug administration; use clean and safe water for drinking plus changing child’s dippers whenever they are wasted. ()IDI-5
		Avoid feeding bottle	The nurse told me change from feeding bottle to feeding cup as feeding bottles are really had to maintain and high chances of causing infections. (IDI-10)
		Avoid unprescribed feeds	The emotion affection was there especially after feeding my child with the milk and he still cried for more but the health workers were on giving according to the rescription not according to the child’s demand. (IDI-10)
Cues to action	Triggers	Bells for feeds serving time	sessions like drug administration and milk serving time were even bells were rang to notify the caretakers it was time for a serving, the nutritionists have always asked us to pick the baby’s milk from the kitchen immediately after hearing the bells, they always encouraged us to carry our meal cards to kitchen; meal cards have the type and quantity of milk prescribed by the nutritionist….” (IDI-r…
		Called for drug administration	The health workers do ward rounds and assess progress, administer prescribed drugs nurses would come and ask if the child is still having diarrhea, how many times. (IDI-7)
		Ward rounds	Every morning nurses would come and go through their patients the wards and remind the mothers to take rubbish to the dust bin on time, keep our places clean, and wash the feeding cups regularly. (IDI-2)
		Routine nutrition status assessment	Health workers including students have always taken our babies’ weight and height every morning to see if they are progressing, they would put off all their clothes before taking their weight and made lie straight on the flat board while taking their heights (IDI-3)
		Re-assurance	Nurses have always given us hope that our children will improve if we followed their instruction; here examples of other children who were worse were always given. (IDI-5)
		Select leaders	I am a chairlady P.2 and I make sure mothers take their roles cleaning toilet of different days, making sure mothers keep their bed well laid and clean, taking the rubbish in the dust bin and general sanitation practices on the wards. (IDI-1)
		Checking for clean cups	The nutririonists at the kitchen have always denied us milk incase they find out that you have a dirty cup, this has motivated mothers to always make sure they wash the feeding cup immediately after use. (IDI-11)
Recommendations		Plan hygiene & sanitation education sessions	Appeal to the health workers team to organize better hygiene and sanitation education sessions to improve health on the wards on a daily routine since there are new patients almost admitted every day therefore these reminders should be continuous. (IDI-1)
		Unprescribed meals	Some care takers share regular meals with their children which are not recommended by the health workers since most cases children are highly demanding for food. (IDI-2)
		Appreciation for service	1. I appreciate the health workers for the unwavering support to the children have SAM at the department. (IDI-3) 2. I want to appreciate work well done by the entire team of Mwana-mugimu for bringing back the life of my child, this is the message I will live to share with my son after he has grown that Mwana-mugimu is the cornerstone for the healing from severe acute malnutrition and all challen…
		Appeal to the hospital administration for implementation	I request that whatever information you have pick from us is taken importantly and solutions be drawn to help children having the same problem after ours. (IDI-7)
		Appreciation for visitors	I appreciate the fact that as much as some recommendations were requiring money, the department could invite visitors who supported us with soap, sugar and other things to use while at the hospital. (IDI-8)

## Sheet: KII
THEME	SUB-THEME	CODE	QUOTES KII
Understanding health risks and their impact	Risk	Concerned	They feel very concerned and they are the ones who realize that their children developed HAD and they feel very concerned because it prolongs their stay in the hospital. KII-1
		Unconcerned	Some feel not concerned and they believe they could be getting it from hospital due to long stay and feeds. KII-3
		Diarrhea contracted at hospital	It means the child passes watery stool frequently after they are being admitted at the hospital and attended to with the medication given to them. KII-3. It means the child passes watery stool frequently after they are being admitted at the hospital, HAD has to further be investigated to find out the cause whether it’s the feeds, hygiene related issues and others. This is a worry to the health wo…
		Refeeding syndrome	It means the child passes watery stool frequently after they are being admitted at the hospital, HAD is very rare and it’s commonly brought about by a condition called re-feeding syndrome when a child develops diarrhea while on the feeds. HAD is very rare and we sometimes term this diarrhea as re-feeding syndrome because it happens when a child has been initiated on therapeutic feeds while admitt…
		State of medical emmergency	It means the child passes watery stool frequently after they are being admitted at the hospital and this needs urgent action to save their lives. KII-4
		Patient to Doctor ratio	Awareness is very low this could be caused by a very low patient to doctor ration hence poor adherence. KII-6
	Complications	Strong awareness	They are keen to follow instruction and they also ask a lot of questions like how long will I be doing these recommendations. They are aware of the severity of poor adherence, consequences and they follow critically. KII-1
		Moderate awareness	Some are aware of the severity of poor adherence and consequences though their depth of understanding the problem is shallow, most of them don’t know they can lose their babies due to the problem. KII-2
		Mild awareness	Diarrhea looks familiar to them since in their children’s life it could have surfaces so when they have it here it’s very normal, and they don’t have the detailed information of how worse situation can go in case of poor adherence. KII-3
Advantages and challenges of health interventions	Benefit	GUIDELINES	There is a protocol followed by health workers in case a child gets HAD, if a child is already on therapeutic feeds he is then initiated on Resomal and talk to the mother about hygiene practices like personal hygiene and other feeding practices. We do cross monitoring with the stool charts to assess if the child still needs Resomal or not, Resomal is prescribed according to the guidelines where i…
		LABORATORY INVESTIGATIONS AND HYGIENE MEASURES	Investigate and address the causes of HAD, Hygiene education, environmental sanitation. Resomal is prescribed according to the guidelines. Care takers KII-3
		ANTIBIOTIC, RE-ASSURANCE & HYGIENE	The hospital provides Resomal, zinc, fluids and antibiotics where necessary and hygiene practices like personal hygiene and environmental sanitation. KII-5
	Hindrance	DELAYED DIARREA REPORTING	I don’t really expect the mothers to find any obstacles unless when they fail to follow they ideal. some mothers may take long to report diarrhea or even fail to recognize diarrhea as soon as it appears, but some few could arise from the fact that the mother has not understood the instructions given to her very well, If Resomal is not readily prepared the time the mothers comes to pick it, KII-1
		EXTRA COSTS	They have never shared any challenges faced and most of them adapt to the new environment, those that don’t have dippers adapt to the use of polythene papers ‘kavera’ this could rise costs of living at the hospital but it is still very negligible because they normally adapt to the new environment and find means of spending less, all children meals are provided at free cost plus care takers breakf…
		INSUFFICIENT KNOWLEDGE	Insufficient knowledge about HAD, Late report about HAD due to fear of staying on hospital for long, extra costs for buying dippers. KII-3 Hospital faces a challenge of teaching mothers who don’t want to practice hygiene related practices like hand washing, care takers don’t respect food restrictions to the children. KII-9
		INSUFFICIENT FEEDS	Lack some utilities like soap, dippers and fear of the care takers to report their challenges to the health workers. The hospital may run short feeds, Resomal, and other consumables for the children to use, change of stuff shifts may lead to errors in feeds preparation since feeds are used for a calculated period of time. KII-4
		POOR DRUG ADMINISTRATION	As a doctor some prescriptions I make are not given to the patients as prescribed on time and for the hospital there’s sometimes under stuffing to manage the overwhelming number of patients. KII-5
Empowerment through health education	Confidence	CONTINOUS HEALTH EDUCATION	Continuous education during afternoon because this is a calm time, educating them about the normal routine of the hospital, bring a topic about the problem and discuss it freely KII-1
		RE-ASSURANCE & IMPROVED LABORATORY SERVICES	the nurses have always encouraged us to take recommendations serious and do exactly what has been told to do at the recommended time, the have always given examples of other children whowere known to have been in a worse condition compared to our children. They emphasized the need to take laboratory tests so serious and sholud be done the way as recommended by the doctors; they guide treatment pl…
Prompts and motivators for action	Triggers	HYGIENE AND SANITATION MEASURES	We encourage the mothers to always keep a high degree of hygiene for everyone, washing hands before feeding the baby, keep feeding cups clean, keep kitchen clean, keep beds clean and also nutritionists should not serve the mothers whose cups are dirty, encourage mothers to have their area clean before ward rounds. KII-1 We encourage the mothers to always keep a high degree of hygiene for everyone…
		COMMUNICATION CHANNELS	we use diarrhea grading charts to tell the class of diarrhea the child is having immediately the mother reports diarrhea, diarrhea is graded 1,2,3,4 with being the worst and 4 being normal, this grading guides treatment only grade 1 and 2 with more than 3 loose motions qualify for Resomal use. The hospital administration gets assistance for implementing guidelines by selecting leaders among the p…
